# Supplementary material for: A Fluorescence Kinetic-Based Aptasensor Employing Stilbene Isomerization for Detection of Thrombin
Source: Materials (Basel). 2021 Nov 16;14(22):6927. doi: 10.3390/ma14226927 (PMC8624160; doi:10.3390/ma14226927)
Supplement: Supplementary file 1 [file materials-14-06927-s001.zip]

Archive with 1 entries (1 files):
- materials-1401829-supplementary.pdf
